# Supplementary material for: Unravelling Novel SCN5A Mutations Linked to Brugada Syndrome: Functional, Structural, and Genetic Insights
Source: Int J Mol Sci. 2023 Oct 11;24(20):15089. doi: 10.3390/ijms242015089 (PMC10606416; doi:10.3390/ijms242015089)
Supplement: Supplementary file 1 [file ijms-24-15089-s001.zip]

Archive with 1 entries (1 files):
- ijms-2628639-supplementary.pdf
